# Supplementary material for: 2,4-Thiazolidinedione in Well-Fed Lactating Dairy Goats: I. Effect on Adiposity and Milk Fat Synthesis
Source: Vet Sci. 2019 May 17;6(2):45. doi: 10.3390/vetsci6020045 (PMC6632146; doi:10.3390/vetsci6020045)
Supplement: Supplementary file 1 [file vetsci-06-00045-s001.zip]

Archive with 12 entries (11 files):
- vetsci-484037-supplementary/
- vetsci-484037-supplementary/Figure S1.TIF
- vetsci-484037-supplementary/Figure S2.TIF
- vetsci-484037-supplementary/Figure S3.TIF
- vetsci-484037-supplementary/File S1.bdz
- vetsci-484037-supplementary/File S2.cppipe
- vetsci-484037-supplementary/Table S1.docx
- vetsci-484037-supplementary/Table S2.docx
- vetsci-484037-supplementary/Table S3.docx
- vetsci-484037-supplementary/Table S4.docx
- vetsci-484037-supplementary/Table S5.docx
- vetsci-484037-supplementary/Table S6.docx
