# Supplementary material for: 2,4-Thiazolidinedione in Well-Fed Lactating Dairy Goats: I. Effect on Adiposity and Milk Fat Synthesis
Source: Vet Sci. 2019 May 17;6(2):45. doi: 10.3390/vetsci6020045 (PMC6632146; doi:10.3390/vetsci6020045)
Supplement: Supplementary file 1 [file vetsci-06-00045-s001.zip › vetsci-484037-supplementary/File S2.cppipe]

CellProfiler Pipeline: http://www.cellprofiler.org
Version:3
DateRevision:20160503183100
GitHash:ac0529e
ModuleCount:24
HasImagePlaneDetails:False

Images:[module_num:1|svn_version:\'Unknown\'|variable_revision_number:2|show_window:False|notes:\x5B\'To begin creating your project, use the Images module to compile a list of files and/or folders that you want to analyze. You can also specify a set of rules to include only the desired files in your selected folders.\'\x5D|batch_state:array(\x5B\x5D, dtype=uint8)|enabled:True|wants_pause:False]
    :
    Filter images?:No filtering
    Select the rule criteria:and (file does contain "5x")

Metadata:[module_num:2|svn_version:\'Unknown\'|variable_revision_number:4|show_window:False|notes:\x5B\'The Metadata module optionally allows you to extract information describing your images (i.e, metadata) which will be stored along with your measurements. This information can be contained in the file name and/or location, or in an external file.\'\x5D|batch_state:array(\x5B\x5D, dtype=uint8)|enabled:True|wants_pause:False]
    Extract metadata?:No
    Metadata data type:Text
    Metadata types:{}
    Extraction method count:1
    Metadata extraction method:Extract from file/folder names
    Metadata source:File name
    Regular expression:^(?P<Plate>.*)_(?P<Well>\x5BA-P\x5D\x5B0-9\x5D{2})_s(?P<Site>\x5B0-9\x5D)_w(?P<ChannelNumber>\x5B0-9\x5D)
    Regular expression:(?P<Date>\x5B0-9\x5D{4}_\x5B0-9\x5D{2}_\x5B0-9\x5D{2})$
    Extract metadata from:All images
    Select the filtering criteria:and (file does contain "")
    Metadata file location:
    Match file and image metadata:\x5B\x5D
    Use case insensitive matching?:No

NamesAndTypes:[module_num:3|svn_version:\'Unknown\'|variable_revision_number:6|show_window:False|notes:\x5B\'The NamesAndTypes module allows you to assign a meaningful name to each image by which other modules will refer to it.\'\x5D|batch_state:array(\x5B\x5D, dtype=uint8)|enabled:True|wants_pause:False]
    Assign a name to:All images
    Select the image type:Color image
    Name to assign these images:Color
    Match metadata:\x5B\x5D
    Image set matching method:Order
    Set intensity range from:Image metadata
    Assignments count:1
    Single images count:0
    Maximum intensity:255.0
    Select the rule criteria:and (file does contain "")
    Name to assign these images:DNA
    Name to assign these objects:Cell
    Select the image type:Grayscale image
    Set intensity range from:Image metadata
    Retain outlines of loaded objects?:No
    Name the outline image:LoadedOutlines
    Maximum intensity:255.0

Groups:[module_num:4|svn_version:\'Unknown\'|variable_revision_number:2|show_window:False|notes:\x5B\'The Groups module optionally allows you to split your list of images into image subsets (groups) which will be processed independently of each other. Examples of groupings include screening batches, microtiter plates, time-lapse movies, etc.\'\x5D|batch_state:array(\x5B\x5D, dtype=uint8)|enabled:True|wants_pause:False]
    Do you want to group your images?:No
    grouping metadata count:1
    Metadata category:None

ColorToGray:[module_num:5|svn_version:\'Unknown\'|variable_revision_number:3|show_window:False|notes:\x5B\x5D|batch_state:array(\x5B\x5D, dtype=uint8)|enabled:True|wants_pause:False]
    Select the input image:Color
    Conversion method:Split
    Image type:RGB
    Name the output image:OrigGray
    Relative weight of the red channel:1
    Relative weight of the green channel:1
    Relative weight of the blue channel:1
    Convert red to gray?:No
    Name the output image:Red
    Convert green to gray?:Yes
    Name the output image:Orig
    Convert blue to gray?:No
    Name the output image:Blue
    Convert hue to gray?:Yes
    Name the output image:OrigHue
    Convert saturation to gray?:Yes
    Name the output image:OrigSaturation
    Convert value to gray?:Yes
    Name the output image:OrigValue
    Channel count:1
    Channel number:Red\x3A 1
    Relative weight of the channel:1
    Image name:Channel1

MeasureImageIntensity:[module_num:6|svn_version:\'Unknown\'|variable_revision_number:2|show_window:False|notes:\x5B\x5D|batch_state:array(\x5B\x5D, dtype=uint8)|enabled:True|wants_pause:False]
    Select the image to measure:Orig
    Measure the intensity only from areas enclosed by objects?:No
    Select the input objects:None

Resize:[module_num:7|svn_version:\'Unknown\'|variable_revision_number:4|show_window:False|notes:\x5B\x5D|batch_state:array(\x5B\x5D, dtype=uint8)|enabled:True|wants_pause:False]
    Select the input image:Orig
    Name the output image:ResizedBlue
    Resizing method:Resize by a fraction or multiple of the original size
    Resizing factor:0.5
    Width of the final image:100
    Height of the final image:100
    Interpolation method:Nearest Neighbor
    Method to specify the dimensions:Manual
    Select the image with the desired dimensions:None
    Additional image count:0

MeasureImageQuality:[module_num:8|svn_version:\'Unknown\'|variable_revision_number:5|show_window:False|notes:\x5B\x5D|batch_state:array(\x5B\x5D, dtype=uint8)|enabled:True|wants_pause:False]
    Calculate metrics for which images?:Select...
    Image count:1
    Scale count:1
    Threshold count:1
    Select the images to measure:ResizedBlue
    Include the image rescaling value?:Yes
    Calculate blur metrics?:Yes
    Spatial scale for blur measurements:10
    Calculate saturation metrics?:Yes
    Calculate intensity metrics?:Yes
    Calculate thresholds?:Yes
    Use all thresholding methods?:Yes
    Select a thresholding method:Otsu
    Typical fraction of the image covered by objects:0.1
    Two-class or three-class thresholding?:Two classes
    Minimize the weighted variance or the entropy?:Weighted variance
    Assign pixels in the middle intensity class to the foreground or the background?:Foreground

FlagImage:[module_num:9|svn_version:\'Unknown\'|variable_revision_number:4|show_window:False|notes:\x5B\x5D|batch_state:array(\x5B\x5D, dtype=uint8)|enabled:False|wants_pause:False]
    Hidden:1
    Hidden:1
    Name the flag\'s category:Metadata
    Name the flag:QCFlag
    How should measurements be linked?:Flag if any fail
    Skip image set if flagged?:Yes
    Flag is based on:Whole-image measurement
    Select the object to be used for flagging:None
    Which measurement?:ImageQuality_FocusScore_ResizedBlue
    Flag images based on low values?:Yes
    Minimum value:0.04
    Flag images based on high values?:Yes
    Maximum value:1.0
    Rules file location:Elsewhere...\x7C
    Rules file name:rules.txt
    Class number:

Crop:[module_num:10|svn_version:\'Unknown\'|variable_revision_number:2|show_window:False|notes:\x5B\x5D|batch_state:array(\x5B\x5D, dtype=uint8)|enabled:False|wants_pause:False]
    Select the input image:ResizedBlue
    Name the output image:CropBlue
    Select the cropping shape:Rectangle
    Select the cropping method:Mouse
    Apply which cycle\'s cropping pattern?:Every
    Left and right rectangle positions:0,end
    Top and bottom rectangle positions:0,end
    Coordinates of ellipse center:500,500
    Ellipse radius, X direction:400
    Ellipse radius, Y direction:200
    Use Plate Fix?:No
    Remove empty rows and columns?:No
    Select the masking image:None
    Select the image with a cropping mask:None
    Select the objects:None

ApplyThreshold:[module_num:11|svn_version:\'Unknown\'|variable_revision_number:7|show_window:True|notes:\x5B\x5D|batch_state:array(\x5B\x5D, dtype=uint8)|enabled:True|wants_pause:False]
    Select the input image:ResizedBlue
    Name the output image:ThreshBlue
    Select the output image type:Grayscale
    Set pixels below or above the threshold to zero?:Below threshold
    Subtract the threshold value from the remaining pixel intensities?:Yes
    Number of pixels by which to expand the thresholding around those excluded bright pixels:0.0
    Threshold setting version:1
    Threshold strategy:Measurement
    Thresholding method:Background
    Select the smoothing method for thresholding:No smoothing
    Threshold smoothing scale:1.0
    Threshold correction factor:1
    Lower and upper bounds on threshold:0,1
    Approximate fraction of image covered by objects?:0.01
    Manual threshold:0.1
    Select the measurement to threshold with:Intensity_MinIntensity_Orig
    Select binary image:None
    Masking objects:None
    Two-class or three-class thresholding?:Two classes
    Minimize the weighted variance or the entropy?:Entropy
    Assign pixels in the middle intensity class to the foreground or the background?:Foreground
    Method to calculate adaptive window size:Image size
    Size of adaptive window:10
    Use default parameters?:Default
    Lower outlier fraction:0.05
    Upper outlier fraction:0.05
    Averaging method:Mean
    Variance method:Standard deviation
    # of deviations:2.0

IdentifyPrimaryObjects:[module_num:12|svn_version:\'Unknown\'|variable_revision_number:10|show_window:True|notes:\x5B\x5D|batch_state:array(\x5B\x5D, dtype=uint8)|enabled:True|wants_pause:False]
    Select the input image:ThreshBlue
    Name the primary objects to be identified:Adipocytes
    Typical diameter of objects, in pixel units (Min,Max):15,150
    Discard objects outside the diameter range?:Yes
    Try to merge too small objects with nearby larger objects?:No
    Discard objects touching the border of the image?:Yes
    Method to distinguish clumped objects:Intensity
    Method to draw dividing lines between clumped objects:Intensity
    Size of smoothing filter:20
    Suppress local maxima that are closer than this minimum allowed distance:20
    Speed up by using lower-resolution image to find local maxima?:No
    Name the outline image:PrimaryOutlines
    Fill holes in identified objects?:Never
    Automatically calculate size of smoothing filter for declumping?:No
    Automatically calculate minimum allowed distance between local maxima?:Yes
    Retain outlines of the identified objects?:Yes
    Automatically calculate the threshold using the Otsu method?:Yes
    Enter Laplacian of Gaussian threshold:0.5
    Automatically calculate the size of objects for the Laplacian of Gaussian filter?:Yes
    Enter LoG filter diameter:20
    Handling of objects if excessive number of objects identified:Continue
    Maximum number of objects:500
    Threshold setting version:1
    Threshold strategy:Per object
    Thresholding method:MCT
    Select the smoothing method for thresholding:Manual
    Threshold smoothing scale:0.8
    Threshold correction factor:1
    Lower and upper bounds on threshold:0.2,0.8
    Approximate fraction of image covered by objects?:0.01
    Manual threshold:0.6
    Select the measurement to threshold with:Intensity_MinIntensity_Orig
    Select binary image:ThreshBlue
    Masking objects:From image
    Two-class or three-class thresholding?:Three classes
    Minimize the weighted variance or the entropy?:Weighted variance
    Assign pixels in the middle intensity class to the foreground or the background?:Background
    Method to calculate adaptive window size:Image size
    Size of adaptive window:10
    Use default parameters?:Default
    Lower outlier fraction:0.05
    Upper outlier fraction:0.05
    Averaging method:Mean
    Variance method:Standard deviation
    # of deviations:2.0

MeasureObjectSizeShape:[module_num:13|svn_version:\'Unknown\'|variable_revision_number:1|show_window:False|notes:\x5B\x5D|batch_state:array(\x5B\x5D, dtype=uint8)|enabled:True|wants_pause:False]
    Select objects to measure:Adipocytes
    Calculate the Zernike features?:No

FilterObjects:[module_num:14|svn_version:\'Unknown\'|variable_revision_number:7|show_window:True|notes:\x5B\x5D|batch_state:array(\x5B\x5D, dtype=uint8)|enabled:True|wants_pause:False]
    Name the output objects:FilteredAdipocytes
    Select the object to filter:Adipocytes
    Select the filtering mode:Measurements
    Select the filtering method:Limits
    Select the objects that contain the filtered objects:None
    Retain outlines of the identified objects?:No
    Name the outline image:FilteredObjects
    Rules file location:Elsewhere...\x7C
    Rules file name:rules.txt
    Class number:1
    Measurement count:1
    Additional object count:0
    Assign overlapping child to:Both parents
    Select the measurement to filter by:AreaShape_Eccentricity
    Filter using a minimum measurement value?:No
    Minimum value:0
    Filter using a maximum measurement value?:Yes
    Maximum value:0.95

MeasureObjectSizeShape:[module_num:15|svn_version:\'Unknown\'|variable_revision_number:1|show_window:False|notes:\x5B\x5D|batch_state:array(\x5B\x5D, dtype=uint8)|enabled:True|wants_pause:False]
    Select objects to measure:FilteredAdipocytes
    Calculate the Zernike features?:No

FilterObjects:[module_num:16|svn_version:\'Unknown\'|variable_revision_number:7|show_window:True|notes:\x5B\x5D|batch_state:array(\x5B\x5D, dtype=uint8)|enabled:True|wants_pause:False]
    Name the output objects:FilteredAdipocytes2
    Select the object to filter:FilteredAdipocytes
    Select the filtering mode:Measurements
    Select the filtering method:Limits
    Select the objects that contain the filtered objects:None
    Retain outlines of the identified objects?:No
    Name the outline image:FilteredObjects
    Rules file location:Elsewhere...\x7C
    Rules file name:rules.txt
    Class number:1
    Measurement count:1
    Additional object count:0
    Assign overlapping child to:Both parents
    Select the measurement to filter by:AreaShape_FormFactor
    Filter using a minimum measurement value?:Yes
    Minimum value:0.2
    Filter using a maximum measurement value?:No
    Maximum value:1

MeasureObjectSizeShape:[module_num:17|svn_version:\'Unknown\'|variable_revision_number:1|show_window:False|notes:\x5B\x5D|batch_state:array(\x5B\x5D, dtype=uint8)|enabled:True|wants_pause:False]
    Select objects to measure:FilteredAdipocytes2
    Calculate the Zernike features?:No

CalculateMath:[module_num:18|svn_version:\'Unknown\'|variable_revision_number:2|show_window:False|notes:\x5B\'\'\x5D|batch_state:array(\x5B\x5D, dtype=uint8)|enabled:True|wants_pause:False]
    Name the output measurement:Area
    Operation:None
    Select the numerator measurement type:Object
    Select the numerator objects:FilteredAdipocytes2
    Select the numerator measurement:Number_Object_Number
    Multiply the above operand by:1.0
    Raise the power of above operand by:1.0
    Select the second operand measurement type:Image
    Select the second operand objects:None
    Select the second operand measurement:None
    Multiply the above operand by:1.0
    Raise the power of above operand by:1.0
    Take log10 of result?:No
    Multiply the result by:1.0
    Raise the power of result by:1.0
    Add to the result:0.0
    Constrain the result to a lower bound?:No
    Enter the lower bound:0.0
    Constrain the result to an upper bound?:No
    Enter the upper bound:1.0

MeasureImageAreaOccupied:[module_num:19|svn_version:\'Unknown\'|variable_revision_number:3|show_window:False|notes:\x5B\x5D|batch_state:array(\x5B\x5D, dtype=uint8)|enabled:True|wants_pause:False]
    Hidden:1
    Measure the area occupied in a binary image, or in objects?:Objects
    Select objects to measure:FilteredAdipocytes2
    Retain a binary image of the object regions?:No
    Name the output binary image:Stain
    Select a binary image to measure:None

DisplayScatterPlot:[module_num:20|svn_version:\'Unknown\'|variable_revision_number:2|show_window:False|notes:\x5B\x5D|batch_state:array(\x5B\x5D, dtype=uint8)|enabled:True|wants_pause:False]
    Type of measurement to plot on X-axis:Object
    Select the object to plot on the X-axis:FilteredAdipocytes2
    Select the measurement to plot on the X-axis:AreaShape_Area
    Type of measurement to plot on Y-axis:Object
    Select the object to plot on the Y-axis:FilteredAdipocytes
    Select the measurement to plot on the Y-axis:Number_Object_Number
    How should the X-axis be scaled?:linear
    How should the Y-axis be scaled?:linear
    Enter a title for the plot, if desired:AdypocytesArea

ClassifyObjects:[module_num:21|svn_version:\'Unknown\'|variable_revision_number:2|show_window:True|notes:\x5B\x5D|batch_state:array(\x5B\x5D, dtype=uint8)|enabled:True|wants_pause:False]
    Make each classification decision on how many measurements?:Single measurement
    Hidden:2
    Select the object to be classified:FilteredAdipocytes2
    Select the measurement to classify by:AreaShape_Area
    Select bin spacing:Evenly spaced bins
    Number of bins:8
    Lower threshold:0.0
    Use a bin for objects below the threshold?:No
    Upper threshold:10000
    Use a bin for objects above the threshold?:Yes
    Enter the custom thresholds separating the values between bins:300, 900, 2700, 8100, 24300
    Give each bin a name?:No
    Enter the bin names separated by commas:Smaller, Small, Medium, Large, Larger, Huge
    Retain an image of the classified objects?:Yes
    Name the output image:AdipocyteSize
    Select the object to be classified:FilteredAdipocytes2
    Select the measurement to classify by:AreaShape_Eccentricity
    Select bin spacing:Evenly spaced bins
    Number of bins:10
    Lower threshold:0.0
    Use a bin for objects below the threshold?:No
    Upper threshold:1.0
    Use a bin for objects above the threshold?:No
    Enter the custom thresholds separating the values between bins:0,1
    Give each bin a name?:No
    Enter the bin names separated by commas:
    Retain an image of the classified objects?:Yes
    Name the output image:Eccentricity
    Select the object name:None
    Select the first measurement:None
    Method to select the cutoff:Mean
    Enter the cutoff value:0.5
    Select the second measurement:None
    Method to select the cutoff:Mean
    Enter the cutoff value:0.5
    Use custom names for the bins?:No
    Enter the low-low bin name:low_low
    Enter the low-high bin name:low_high
    Enter the high-low bin name:high_low
    Enter the high-high bin name:high_high
    Retain an image of the classified objects?:No
    Enter the image name:None

SaveImages:[module_num:22|svn_version:\'Unknown\'|variable_revision_number:11|show_window:False|notes:\x5B\x5D|batch_state:array(\x5B\x5D, dtype=uint8)|enabled:True|wants_pause:False]
    Select the type of image to save:Image
    Select the image to save:AdipocyteSize
    Select the objects to save:Adipocytes
    Select the module display window to save:None
    Select method for constructing file names:From image filename
    Select image name for file prefix:Color
    Enter single file name:OrigBlue
    Number of digits:2
    Append a suffix to the image file name?:Yes
    Text to append to the image name:AdipoSize
    Saved file format:tif
    Output file location:Elsewhere...\x7CR\x3A\\\\\\\\AnRS\\\\\\\\Bionaz-Lab\\\\\\\\Bionaz group\\\\\\\\Shana\\\\\\\\Adipose Histology pictures\\\\\\\\Images from Cellprofiler
    Image bit depth:16-bit integer
    Overwrite existing files without warning?:Yes
    When to save:Every cycle
    Rescale the images? :No
    Save as grayscale or color image?:Color
    Select colormap:Default
    Record the file and path information to the saved image?:Yes
    Create subfolders in the output folder?:Yes
    Base image folder:Elsewhere...\x7CR\x3A\\\\\\\\AnRS\\\\\\\\Bionaz-Lab\\\\\\\\Bionaz group\\\\\\\\Shana\\\\\\\\Adipose Histology pictures
    Saved movie format:avi

SaveImages:[module_num:23|svn_version:\'Unknown\'|variable_revision_number:11|show_window:False|notes:\x5B\x5D|batch_state:array(\x5B\x5D, dtype=uint8)|enabled:True|wants_pause:False]
    Select the type of image to save:Image
    Select the image to save:Eccentricity
    Select the objects to save:Adipocytes
    Select the module display window to save:None
    Select method for constructing file names:From image filename
    Select image name for file prefix:Color
    Enter single file name:OrigBlue
    Number of digits:2
    Append a suffix to the image file name?:No
    Text to append to the image name:
    Saved file format:tif
    Output file location:Elsewhere...\x7CR\x3A\\\\\\\\AnRS\\\\\\\\Bionaz-Lab\\\\\\\\Bionaz group\\\\\\\\Shana\\\\\\\\Adipose Histology pictures\\\\\\\\New folder
    Image bit depth:8-bit integer
    Overwrite existing files without warning?:Yes
    When to save:Every cycle
    Rescale the images? :No
    Save as grayscale or color image?:Color
    Select colormap:Default
    Record the file and path information to the saved image?:Yes
    Create subfolders in the output folder?:Yes
    Base image folder:Elsewhere...\x7CR\x3A\\\\\\\\AnRS\\\\\\\\Bionaz-Lab\\\\\\\\Bionaz group\\\\\\\\Shana\\\\\\\\Adipose Histology pictures
    Saved movie format:avi

ExportToSpreadsheet:[module_num:24|svn_version:\'Unknown\'|variable_revision_number:11|show_window:False|notes:\x5B\x5D|batch_state:array(\x5B\x5D, dtype=uint8)|enabled:True|wants_pause:False]
    Select the column delimiter:Comma (",")
    Add image metadata columns to your object data file?:No
    Limit output to a size that is allowed in Excel?:No
    Select the measurements to export:Yes
    Calculate the per-image mean values for object measurements?:Yes
    Calculate the per-image median values for object measurements?:Yes
    Calculate the per-image standard deviation values for object measurements?:Yes
    Output file location:Elsewhere...\x7CR\x3A\\\\\\\\AnRS\\\\\\\\Bionaz-Lab\\\\\\\\Bionaz group\\\\\\\\Shana\\\\\\\\Adipose Histology pictures\\\\\\\\3-14-18 ALL
    Create a GenePattern GCT file?:No
    Select source of sample row name:Metadata
    Select the image to use as the identifier:None
    Select the metadata to use as the identifier:None
    Export all measurement types?:No
    :Image\x7CCount_FilteredAdipocytes2,Image\x7CImageQuality_FocusScore_ResizedBlue,Image\x7CFileName_Color,FilteredAdipocytes2\x7CNumber_Object_Number,FilteredAdipocytes2\x7CClassify_AreaShape_Eccentricity_Bin_10,FilteredAdipocytes2\x7CClassify_AreaShape_Eccentricity_Bin_1,FilteredAdipocytes2\x7CClassify_AreaShape_Eccentricity_Bin_3,FilteredAdipocytes2\x7CClassify_AreaShape_Eccentricity_Bin_2,FilteredAdipocytes2\x7CClassify_AreaShape_Eccentricity_Bin_5,FilteredAdipocytes2\x7CClassify_AreaShape_Eccentricity_Bin_4,FilteredAdipocytes2\x7CClassify_AreaShape_Eccentricity_Bin_7,FilteredAdipocytes2\x7CClassify_AreaShape_Eccentricity_Bin_6,FilteredAdipocytes2\x7CClassify_AreaShape_Eccentricity_Bin_9,FilteredAdipocytes2\x7CClassify_AreaShape_Eccentricity_Bin_8,FilteredAdipocytes2\x7CClassify_AreaShape_Area_Bin_1,FilteredAdipocytes2\x7CClassify_AreaShape_Area_Bin_3,FilteredAdipocytes2\x7CClassify_AreaShape_Area_Bin_2,FilteredAdipocytes2\x7CClassify_AreaShape_Area_Bin_5,FilteredAdipocytes2\x7CClassify_AreaShape_Area_Bin_4,FilteredAdipocytes2\x7CClassify_AreaShape_Area_Bin_7,FilteredAdipocytes2\x7CClassify_AreaShape_Area_Bin_6,FilteredAdipocytes2\x7CClassify_AreaShape_Area_Bin_9,FilteredAdipocytes2\x7CClassify_AreaShape_Area_Bin_8,FilteredAdipocytes2\x7CAreaShape_Perimeter,FilteredAdipocytes2\x7CAreaShape_Area,FilteredAdipocytes2\x7CAreaShape_MeanRadius,FilteredAdipocytes2\x7CAreaShape_Eccentricity,FilteredAdipocytes2\x7CMath_Area
    Representation of Nan/Inf:NaN
    Add a prefix to file names?:No
    Filename prefix:
    Overwrite existing files without warning?:Yes
    Data to export:FilteredAdipocytes2
    Combine these object measurements with those of the previous object?:No
    File name:DATA.csv
    Use the object name for the file name?:Yes
    Data to export:Image
    Combine these object measurements with those of the previous object?:No
    File name:DATA.csv
    Use the object name for the file name?:Yes
